# Supplementary material for: Development and Validation of the HIV-CARDIO-PREDICT Score to Estimate the Risk of Cardiovascular Events in HIV-Infected Patients
Source: Cells. 2023 Feb 5;12(4):523. doi: 10.3390/cells12040523 (PMC9953852; doi:10.3390/cells12040523)
Supplement: Supplementary file 1 [file cells-12-00523-s001.zip]

Archive with 1 entries (1 files):
- cells-2106938-supplementary.pdf
